# Supplementary material for: In Vitro and In Vivo Toxicometabolomics of the Synthetic Cathinone PCYP Studied by Means of LC-HRMS/MS
Source: Metabolites. 2022 Dec 2;12(12):1209. doi: 10.3390/metabo12121209 (PMC9783153; doi:10.3390/metabo12121209)
Supplement: Supplementary file 1 [file metabolites-12-01209-s001.zip]

Archive with 1 entries (1 files):
- metabolites-2071856-supplementary.pdf
